# Supplementary material for: Multilayer 3D Chirality and Its Synthetic Assembly
Source: Research (Wash D C). 2019 Jun 27;2019:6717104. doi: 10.34133/2019/6717104 (PMC6750085; doi:10.34133/2019/6717104)
Supplement: Supplementary Materials — Figure S1: HPLC spectrum of racemic 11. Figure S2: HPLC spectrum of isomer 11a. Figure S3: HPLC spectrum of isomer 11b. Figure S4: HPLC spectrum of racemic 15. Figure S5: HPLC spectrum of isomer 15a. Figure S6: HPLC spectrum of isomer 15b. Figure S7: HPLC spectrum of racemic 16. Figure S8: HPLC spectrum of isomer 16a. Figure S9: HPLC spectrum of isomer 16b. Figure S10: HPLC spectrum of racemic 17. Figure S11: HPLC spectrum of isomer 17. Figure S12: X-ray structure of 9. Figure S13: crystal used for single crystal X-ray diffraction analysis. Figure S14: X-ray structure of 15a. Figure S15: crystal used for single crystal X-ray diffraction analysis. Table S1: crystal data and structure refinement for 9. Table S2: atomic coordinates ( x 104) and equivalent isotropic displacement parameters (Å2 x 103) for 9. U(eq) is defined as one-third of the trace of the orthogonalized Uij tensor. Table S3: bond lengths [Å] and angles [°] for 9. Table S4: anisotropic displacement parameters (Å2 x 103) for 9. The anisotropic displacement factor exponent takes the form: -2 π2 [ h2 a∗2U11+… + 2 h k a∗ b∗ U12]. Table S5: hydrogen coordinates (x 104) and isotropic displacement parameters (Å2 x 103) for 9. Table S6: crystal data and structure refinement for 15a. Table S7: atomic coordinates ( x 104) and equivalent isotropic displacement parameters (Å2 x 103) for 15a. U(eq) is defined as one-third of the trace of the orthogonalized Uij tensor. Table S8: bond lengths [Å] and angles [°] for 15a. Table S9: anisotropic displacement parameters (Å2 x 103) for 15a. The anisotropic displacement factor exponent takes the form: -2 π2 [ h2 a∗2U11+… + 2 h k a∗ b∗ U12]. Table S10: hydrogen coordinates (x 104) and isotropic displacement parameters (Å2 x 103) for 15a. Table S11: hydrogen bonds for 15a where hydrogen bonds with H..A < r(A) + 2.000 Å and <DHA > 110° are listed. [file 6717104.f1.zip]

Archive with 3 entries (2 files):
- 6717104.f1/
- 6717104.f1/6717104_SupplDesc.docx
- 6717104.f1/supple figures.doc
